# Supplementary material for: Influence of Agronomic Factors on Mycotoxin Contamination in Maize and Changes during a 10-Day Harvest-Till-Drying Simulation Period: A Different Perspective
Source: Toxins (Basel). 2022 Sep 5;14(9):620. doi: 10.3390/toxins14090620 (PMC9505770; doi:10.3390/toxins14090620)
Supplement: Supplementary file 1 [file toxins-14-00620-s001.zip]

Archive with 1 entries (1 files):
- toxins-1852212-supplementary.xlsx
