# Supplementary material for: Influence of Agronomic Factors on Mycotoxin Contamination in Maize and Changes during a 10-Day Harvest-Till-Drying Simulation Period: A Different Perspective
Source: Toxins (Basel). 2022 Sep 5;14(9):620. doi: 10.3390/toxins14090620 (PMC9505770; doi:10.3390/toxins14090620)
Supplement: Supplementary file 1 [file toxins-14-00620-s001.zip › toxins-1852212-supplementary.xlsx]

## Sheet: Results
FAO_maturity_group/cropping_system	N_fertilization_rate	Tillage_system	Repetition	Storage_temperature	Moisture_(%)_d0	Moisture_(%)_d4	Moisture_(%)_d7	Moisture_(%)_d10	aw_d0	aw_d4	aw_d7	aw_d10	Total_fungal_cont_(CFU/g)_d0	Total_fungal_cont_(CFU/g)_d4	Total_fungal_cont_(CFU/g)_d7	Total_fungal_cont_(CFU/g)_d10	Fusarium_spp_cont (CFU/g)_d0	Fusarium_spp_cont (CFU/g)_d4	Fusarium_spp_cont (CFU/g)_d7	Fusarium_spp_cont (CFU/g)_d10	log_Total_fung_cont_d0	log_Total_fung_cont_d4	log_Total_fung_cont_d7	log_Total_fung_cont_d10	log_Fusarium_spp_cont_d0	log_Fusarium_spp_cont_d4	log_Fusarium_spp_cont_d7	log_Fusarium_spp_cont_d10	DON_cont_(μg kg-1)_d0	DON_cont_(μg kg-1)_d5	DON_cont_(μg kg-1)_d10	FB1_cont_(μg kg-1)_d0	FB1_cont_(μg kg-1)_d5	FB1_cont_(μg kg-1)_d10	FB2_cont_(μg kg-1)_d0	FB2_cont_(μg kg-1)_d5	FB2_cont_(μg kg-1)_d10
700 / LC	0 N	IT	A	25°C	18.6711	17.575	17.7191	17.3038	0.946	0.869	0.876	0.898	227273	427273	218182	181818	1000	500	1090.91	400	5.35655	5.63071	5.33882	5.25964	3	2.69897	3.03779	2.60206	784.827	14120	12670	0	0	0	0	0	0
700 / LC	0 N	IT	B	25°C	16.244	16.0115	15.801	15.2804	0.877	0.798	0.795	0.828	400000	2.27273e+06	200000	418182	135455	1.30909e+06	17272.7	100	5.60206	6.35655	5.30103	5.62137	5.13179	6.11697	4.23736	2	797.011	2771.38	2912.5	0	0	0	0	0	0
700 / LC	0 N	DD	A	25°C	15.1265	15.3247	15.1112	14.842	0.845	0.793	0.767	0.791	32727.3	200000	227273	119091	1000	4818.18	13636.4	100	4.51491	5.30103	5.35655	5.07588	3	3.68288	4.1347	2	783.394	3629.45	5141.94	0	0	0	0	0	0
700 / LC	0 N	DD	B	25°C	15.5378	15.9103	15.4846	15.0774	0.849	0.753	0.773	0.796	500000	309091	154545	57272.7	24545.5	60000	13000	1818.18	5.69897	5.49009	5.18906	4.75795	4.38997	4.77815	4.11394	3.25964	523.66	2679.68	802.527	0	0	0	0	0	0
700 / LC	High N	IT	A	25°C	17.6083	16.7107	17.0641	16.9376	0.925	0.79	0.82	0.864	272727	254545	420000	345455	71818.2	1818.18	500	100	5.43573	5.40577	5.62325	5.53839	4.85623	3.25964	2.69897	2	4965.67	6000.58	1924.57	0	0	0	0	0	0
700 / LC	High N	IT	B	25°C	19.7285	19.3559	19.0298	18.4067	0.914	0.813	0.894	0.92	136364	227273	260000	318182	400	14545.5	15454.5	400	5.1347	5.35655	5.41497	5.50268	2.60206	4.16273	4.18906	2.60206	503.162	5246.48	510.261	0	0	0	0	0	0
700 / LC	High N	DD	A	25°C	16.4432	16.6894	16.3164	15.4762	0.902	0.795	0.838	0.846	77272.7	112727	34545.4	116364	500	800	3000	109091	4.88803	5.05203	4.53839	5.06582	2.69897	2.90309	3.47712	5.03779	339.036	736.154	709.656	716.274	0	0	200.769	0	0
700 / LC	High N	DD	B	25°C	16.0956	15.9226	15.7424	15.2575	0.915	0.82	0.807	0.84	436364	360000	254545	200000	1545.45	200000	36363.6	600	5.63985	5.5563	5.40577	5.30103	3.18905	5.30103	4.56067	2.77815	132.123	668.197	665.278	0	0	0	0	0	0
700 / LC	0 N	IT	A	15°C	18.6711	18.1404	18.5195	18.386	0.946	0.879	0.883	0.912	227273	254545	609091	125455	1000	100	800	100	5.35655	5.40577	5.78468	5.09849	3	2	2.90309	2	784.827	8253.82	6996.69	0	0	0	0	0	0
700 / LC	0 N	IT	B	15°C	16.244	19.8197	19.593	19.3839	0.877	0.803	0.801	0.852	400000	2.27273e+06	1400000	690909	135455	954545	19090.9	8181.82	5.60206	6.35655	6.14613	5.83942	5.13179	5.9798	4.28083	3.91285	797.011	417.444	4717.35	0	0	0	0	0	0
700 / LC	0 N	DD	A	15°C	15.1265	15.3586	15.4216	15.1361	0.845	0.776	0.789	0.806	32727.3	80000	95454.6	156364	1000	200	2200	100	4.51491	4.90309	4.9798	5.19414	3	2.30103	3.34242	2	783.394	456.934	961.833	0	0	0	0	0	0
700 / LC	0 N	DD	B	15°C	15.5378	15.5745	15.603	15.2597	0.849	0.783	0.792	0.804	500000	590909	263636	490909	24545.5	8818.18	1454.55	1000	5.69897	5.77152	5.42101	5.691	4.38997	3.94538	3.16273	3	523.66	244.288	891.808	0	1762.36	0	0	827.701	0
700 / LC	High N	IT	A	15°C	17.6083	17.6428	17.7488	17.4524	0.925	0.821	0.869	0.892	272727	1.45455e+06	39090.9	15366.4	71818.2	518182	100	100	5.43573	6.16273	4.59208	4.18657	4.85623	5.71448	2	2	4965.67	521.079	974.962	0	0	0	0	0	0
700 / LC	High N	IT	B	15°C	19.7285	19.8197	19.5635	19.3839	0.914	0.884	0.901	0.919	136364	154545	775455	90909.1	400	500	545.45	400	5.1347	5.18906	5.88956	4.95861	2.60206	2.69897	2.73675	2.60206	503.162	460.159	813.03	0	0	177.235	0	0	0
700 / LC	High N	DD	A	15°C	16.4432	16.6673	16.8533	16.3152	0.902	0.834	0.861	0.867	77272.7	35454.6	80000	45454.6	500	727.27	272.73	1800	4.88803	4.54967	4.90309	4.65758	2.69897	2.8617	2.43573	3.25527	339.036	216.336	862.923	716.274	0	0	200.769	0	0
700 / LC	High N	DD	B	15°C	16.0956	16.8665	16.745	16.1041	0.915	0.843	0.849	0.837	436364	163636	190909	300000	1545.45	3000	3909.09	200	5.63985	5.21388	5.28083	5.47712	3.18905	3.47712	3.59208	2.30103	132.123	144.881	496.169	0	0	0	0	0	0
400 / SC	0 N	IT	A	25°C	24.4482	23.5318	23.6459	23.6635	0.914	0.954	0.959	0.92	12727.3	230000	163636	1.09091e+06	200	100	6363.64	20909.1	4.10474	5.36173	5.21388	6.03779	2.30103	2	3.80371	4.32034	468.33	3025.35	880.381	0	0	0	0	0	0
400 / SC	0 N	IT	B	25°C	25.3338	24.6589	24.7195	24.2611	0.975	0.946	0.952	0.953	14545.5	200000	545455	1.18182e+06	200	100	21818.2	709091	4.16273	5.30103	5.73676	6.07255	2.30103	2	4.33882	5.8507	5227.67	679.457	7304.34	0	0	0	0	0	0
400 / SC	0 N	DD	A	25°C	20.9582	20.714	19.0698	20.9816	0.932	0.925	0.892	0.88	445455	88181.8	3000000	1100000	22772.7	6000	690909	250000	5.6488	4.94538	6.47712	6.04139	4.35742	3.77815	5.83942	5.39794	409.273	901.496	514.559	0	0	5222.9	0	0	1220.86
400 / SC	0 N	DD	B	25°C	21.1009	20.5249	19.654	20.1874	0.942	0.892	0.868	0.857	463636	25454.5	104545	55454.6	200	100	1090.91	44545.4	5.66618	4.40577	5.01931	4.74394	2.30103	2	3.03779	4.6488	471.627	720.139	635.891	0	0	0	0	0	0
400 / SC	High N	IT	A	25°C	19.8564	19.6449	19.5241	19.5958	0.919	0.879	0.884	0.879	47272.7	30909.1	10272.7	81818.2	3272.73	400	1300	1272.73	4.67461	4.49009	4.01169	4.91285	3.51491	2.60206	3.11394	3.10474	3557.39	5348.84	11930	0	0	0	0	0	0
400 / SC	High N	IT	B	25°C	21.6911	21.8278	21.5614	21.9534	0.916	0.943	0.922	0.899	36000	42727.3	71818.2	60000	4272.73	26363.6	28181.8	52727.3	4.5563	4.63071	4.85623	4.77815	3.63071	4.42101	4.44997	4.72204	5253.87	7687.66	8466.36	0	0	0	0	0	0
400 / SC	High N	DD	A	25°C	17.8351	18.3482	17.5805	17.0075	0.889	0.884	0.867	0.786	145455	45454.6	53636.4	36363.6	90909.1	3181.82	43000	466.36	5.16273	4.65758	4.72946	4.56067	4.95861	3.50268	4.63347	2.66872	335.453	585.927	310.209	934.83	585.48	4385.75	190.411	150.764	1338.07
400 / SC	High N	DD	B	25°C	19.4347	18.711	17.7516	17.9995	0.927	0.878	0.87	0.824	30909.1	22727.3	20000000	3.54545e+07	10909.1	6272.73	9000000	2.18182e+07	4.49009	4.35655	7.30103	7.54967	4.03779	3.79746	6.95424	7.33882	796.295	5530.9	133.228	0	865.224	204.149	0	210.474	0
400 / SC	0 N	IT	A	15°C	24.4482	25.0439	24.3812	24.7188	0.914	0.93	0.952	0.966	12727.3	22727.3	39090.9	200000	200	818.18	1000	8363.64	4.10474	4.35655	4.59208	5.30103	2.30103	2.91285	3	3.9224	468.33	8277.52	4689.05	0	0	0	0	0	0
400 / SC	0 N	IT	B	15°C	25.3338	25.0498	25.1393	25.5568	0.975	0.958	0.962	0.959	14545.5	127273	19090.9	40000	200	100	400	5909.09	4.16273	5.10474	4.28083	4.60206	2.30103	2	2.60206	3.77152	5227.67	2723.43	4495.38	0	0	0	0	0	0
400 / SC	0 N	DD	A	15°C	20.9582	21.4489	20.9082	21.3771	0.932	0.935	0.929	0.915	445455	95454.6	26363.6	15454.5	22772.7	1500	1181.82	2909.09	5.6488	4.9798	4.42101	4.18906	4.35742	3.17609	3.07255	3.46376	409.273	761.536	918.697	0	172.885	0	0	0	0
400 / SC	0 N	DD	B	15°C	21.1009	20.969	20.7802	21.1173	0.942	0.914	0.869	0.891	463636	5272.73	3363.64	254545	200	200	900	2545.45	5.66618	3.72204	3.52681	5.40577	2.30103	2.30103	2.95424	3.40576	471.627	1030.09	872.17	0	0	0	0	0	0
400 / SC	High N	IT	A	15°C	19.8564	20.1027	19.7739	19.221	0.919	0.911	0.895	0.872	47272.7	1.56364e+06	19090.9	10000	3272.73	6545.45	100	300	4.67461	6.19414	4.28083	4	3.51491	3.81594	2	2.47712	3557.39	3080.56	3028.9	0	0	0	0	0	0
400 / SC	High N	IT	B	15°C	21.6911	22.3371	21.9401	22.2866	0.916	0.929	0.922	0.918	36000	6636.36	38181.8	181818	4272.73	2090.91	3272.73	18181.8	4.5563	3.82193	4.58186	5.25964	3.63071	3.32034	3.51491	4.25964	5253.87	2709.43	6785.91	0	0	0	0	0	0
400 / SC	High N	DD	A	15°C	17.8351	18.5061	18.5051	19.109	0.889	0.894	0.883	0.871	145455	3.81818e+06	3200000	3.36364e+06	90909.1	1.81818e+06	2400000	2.81818e+06	5.16273	6.58186	6.50515	6.52681	4.95861	6.25964	6.38021	6.44997	335.453	919.555	366.77	934.83	6302.09	128.338	190.411	3084.02	0
400 / SC	High N	DD	B	15°C	19.4347	19.6131	18.9127	19.1861	0.927	0.888	0.887	0.869	30909.1	42727.3	200000	18181.8	10909.1	11000	72727.3	13545.5	4.49009	4.63071	5.30103	4.25964	4.03779	4.04139	4.8617	4.13179	796.295	7666.65	4512.65	0	0	135.919	0	0	0
